# Supplementary material for: Short- and Long-Term Outcomes After Transcatheter or Surgical Aortic Valve Replacement in Patients With Chronic Lung Disease: An Analysis From the German Aortic Valve Registry
Source: Interdiscip Cardiovasc Thorac Surg. 2025 Aug 18;40(8):ivaf189. doi: 10.1093/icvts/ivaf189 (PMC12396625; doi:10.1093/icvts/ivaf189)
Supplement: ivaf189_Supplementary_Data [file ivaf189_supplementary_data.zip]

Archive with 2 entries (2 files):
- Supplementary Tab. 1-6.docx
- Paper GARY lung study Supporting figures 13.06.25.pdf
